# Supplementary material for: Interaction of Tryptophan- and Arginine-Rich Antimicrobial Peptide with E. coli Outer Membrane—A Molecular Simulation Approach
Source: Int J Mol Sci. 2023 Jan 19;24(3):2005. doi: 10.3390/ijms24032005 (PMC9916935; doi:10.3390/ijms24032005)
Supplement: Supplementary file 1 [file ijms-24-02005-s001.zip]

Archive with 1 entries (1 files):
- ijms-2116203-supplementary.pdf
